# Supplementary material for: A Zebrafish Mutant in the Extracellular Matrix Protein Gene efemp1 as a Model for Spinal Osteoarthritis
Source: Animals (Basel). 2023 Dec 24;14(1):74. doi: 10.3390/ani14010074 (PMC10778253; doi:10.3390/ani14010074)
Supplement: Supplementary file 1 [file animals-14-00074-s001.zip]

Archive with 1 entries (1 files):
- animals-2699407-supplementary.pdf
